# Supplementary material for: Photopolymer Flexographic Printing Plate Mold for PDMS Microfluidic Manufacture
Source: Polymers (Basel). 2025 Jun 20;17(13):1723. doi: 10.3390/polym17131723 (PMC12251789; doi:10.3390/polym17131723)
Supplement: Supplementary file 1 [file polymers-17-01723-s001.zip]

Archive with 1 entries (1 files):
- polymers-3654812-supplementary.pdf
